# Supplementary material for: Spatial and Temporal Characteristics of Normal and Perturbed Vesicle Transport
Source: PLoS One. 2014 May 30;9(5):e97237. doi: 10.1371/journal.pone.0097237 (PMC4039462; doi:10.1371/journal.pone.0097237)
Supplement: Movie S4 — Movement dynamics of ANF-GFP vesicles in a primary neuron. Frame rate: 0.2 sec./frame. Display rate: 6 frames/sec. (ZIP) [file pone.0097237.s023.zip]

Archive with 3 entries (2 files):
- MovieS2_ANF-GFP-1.AVI
- __MACOSX/
- __MACOSX/._MovieS2_ANF-GFP-1.AVI
