# Supplementary material for: Spatial and Temporal Characteristics of Normal and Perturbed Vesicle Transport
Source: PLoS One. 2014 May 30;9(5):e97237. doi: 10.1371/journal.pone.0097237 (PMC4039462; doi:10.1371/journal.pone.0097237)
Supplement: Movie S10 — Movement dynamics of APP-YFP vesicles in a primary neuron containing 50% reduction of dynein. Note the perturbed movement of vesicles and shortened neurites compared to normal neurons. Frame rate: 1.0 sec./frame. Display rate: 6 frames/sec. (ZIP) [file pone.0097237.s029.zip]

Archive with 3 entries (2 files):
- APP-YFP_roblk control-1.avi
- __MACOSX/
- __MACOSX/._APP-YFP_roblk control-1.avi
